# Supplementary material for: Morphine-induced intestinal microbial dysbiosis drives TLR-dependent IgA targeting of gram-positive bacteria and upregulation of CD11b and TLR2 on a sub-population of IgA+ B cells
Source: Gut Microbes. 2024 Oct 23;16(1):2417729. doi: 10.1080/19490976.2024.2417729 (PMC11508942; doi:10.1080/19490976.2024.2417729)
Supplement: Supplemental Material [file KGMI_A_2417729_SM8266.zip]

Archive with 15 entries (14 files):
- KGMI_A_2417729/suppl_data/
- KGMI_A_2417729/suppl_data/Figure S1.tiff
- KGMI_A_2417729/suppl_data/Figure S10.tiff
- KGMI_A_2417729/suppl_data/Figure S11.tiff
- KGMI_A_2417729/suppl_data/Figure S12.tiff
- KGMI_A_2417729/suppl_data/Figure S2.tiff
- KGMI_A_2417729/suppl_data/Figure S3.tiff
- KGMI_A_2417729/suppl_data/Figure S4.tiff
- KGMI_A_2417729/suppl_data/Figure S5.tiff
- KGMI_A_2417729/suppl_data/Figure S6.tiff
- KGMI_A_2417729/suppl_data/Figure S7.tiff
- KGMI_A_2417729/suppl_data/Figure S8.tiff
- KGMI_A_2417729/suppl_data/Figure S9.tiff
- KGMI_A_2417729/suppl_data/Supplemental_tables_S1_2_3.xlsx
- KGMI_A_2417729/suppl_data/Vitari_GutMicrobes_9_9_24_Supplementalfigures.docx
